# Supplementary material for: APOBEC3B-mediated corruption of the tumor cell immunopeptidome induces heteroclitic neoepitopes for cancer immunotherapy
Source: Nat Commun. 2020 Feb 7;11:790. doi: 10.1038/s41467-020-14568-7 (PMC7005822; doi:10.1038/s41467-020-14568-7)
Supplement: Supplementary file 4 — Supplementary Data 1 [file 41467_2020_14568_MOESM4_ESM.xlsx]

## Sheet: Amino Acid Changes
	Supplementary Data file 1. Amino acid changes induced by APOBEC3B.
	Mutations from the whole genome sequencing of B16tk-APOBEC3BACTIVE-modified, VSV-escaped population, compared to B16tk parental cells that resulted in a G to A or C to T transitions and an amino acid change.
Chr	Pos	Ref	Alt	SNPEFF_Effect	SNPEFF_Gene	SNPEFF_Feature_type	SNPEFF_Biotype	SNPEFF_AminoAcid_change
chr1	57406389	G	A	missense_variant	Tyw5	transcript	protein_coding	p.Pro25Ser
chr1	85577008	G	A	missense_variant	G530012D18Rik	transcript	protein_coding	p.Val45Met
chr1	85609828	G	A	missense_variant	Sp140	transcript	protein_coding	p.Arg56Gln
chr1	85630513	G	A	missense_variant	Sp140	transcript	protein_coding	p.Val260Met
chr1	88212093	G	A	missense_variant	Ugt1a1	transcript	protein_coding	p.Arg31Lys
chr1	116821245	G	A	missense_variant	Gm19965	transcript	protein_coding	p.Ala219Thr
chr1	128391302	G	A	missense_variant	Dars	transcript	protein_coding	p.Thr131Ile
chr1	171360297	G	A	missense_variant	Klhdc9	transcript	protein_coding	p.Ala122Val
chr2	69948424	G	A	missense_variant&splice_region_variant	Ubr3	transcript	protein_coding	p.Glu594Lys
chr2	77075007	G	A	missense_variant&splice_region_variant	Ccdc141	transcript	protein_coding	p.Ser365Leu
chr2	85722196	G	A	missense_variant	Olfr1009	transcript	protein_coding	p.Ala264Thr
chr2	89144345	G	A	missense_variant	Olfr1223	transcript	protein_coding	p.Ser226Phe
chr2	119057300	G	A	missense_variant	Casc5	transcript	protein_coding	p.Asp2Asn
chr2	175018587	G	A	missense_variant	Gm14444	transcript	protein_coding	p.Arg207Gln
chr2	175018617	G	A	missense_variant	Gm14444	transcript	protein_coding	p.Cys217Tyr
chr3	30965837	G	A	missense_variant	Phc3	transcript	protein_coding	p.Ser26Phe
chr3	55135642	G	A	missense_variant	Spg20	transcript	protein_coding	p.Glu660Lys
chr3	69027878	G	A	missense_variant	Smc4	transcript	protein_coding	p.Asp767Asn
chr3	82903198	G	A	missense_variant	Lrat	transcript	protein_coding	p.Ser172Phe
chr3	88652163	G	A	missense_variant	Rxfp4	transcript	protein_coding	p.Ser327Phe
chr3	96527437	G	A	missense_variant	Hfe2	transcript	protein_coding	p.Gly164Glu
chr3	103038696	G	A	missense_variant	Csde1	transcript	protein_coding	p.Ser2Asn
chr3	109516028	G	A	missense_variant	Vav3	transcript	protein_coding	p.Arg321His
chr3	121775649	G	A	missense_variant	Abcd3	transcript	protein_coding	p.His345Tyr
chr3	155129417	G	A	missense_variant	Lrriq3	transcript	protein_coding	p.Ser263Asn
chr4	58069968	G	A	missense_variant	Svep1	transcript	protein_coding	p.Thr2606Ile
chr4	94556660	G	A	missense_variant	Gm10306	transcript	protein_coding	p.Ala39Thr
chr4	113490677	G	A	missense_variant	Skint5	transcript	protein_coding	p.Ser1310Phe
chr4	114970498	G	A	missense_variant	Cmpk1	transcript	nonsense_mediated_decay	p.Ser58Phe
chr4	139575030	G	A	missense_variant	Iffo2	transcript	protein_coding	p.Gly28Glu
chr4	145702248	G	A	missense_variant	Gm13242	transcript	protein_coding	p.Gly516Ser
chr4	145702486	G	A	missense_variant	Gm13242	transcript	protein_coding	p.Cys595Tyr
chr4	146466013	G	A	missense_variant	Gm13251	transcript	protein_coding	p.Val64Ile
chr4	147178543	G	A	missense_variant	Gm13139	transcript	protein_coding	p.Glu126Lys
chr5	9570035	G	A	missense_variant	Grm3	transcript	protein_coding	p.Ala403Val
chr5	32984015	G	A	missense_variant	Depdc5	transcript	protein_coding	p.Glu1442Lys
chr5	38228083	G	A	missense_variant	Lyar	transcript	protein_coding	p.Asp127Asn
chr5	49285259	G	A	missense_variant	Kcnip4	transcript	protein_coding	p.His28Tyr
chr5	75183015	G	A	missense_variant	Pdgfra	transcript	protein_coding	p.Met732Ile
chr5	90250399	G	A	missense_variant	Ankrd17	transcript	protein_coding	p.Thr1764Ile
chr5	106972749	G	A	missense_variant&splice_region_variant	Cdc7	transcript	protein_coding	p.Gly107Glu
chr5	106972765	G	A	missense_variant	Cdc7	transcript	protein_coding	p.Met112Ile
chr5	115988526	G	A	missense_variant	Cit	transcript	protein_coding	p.Met1630Ile
chr5	120503545	G	A	missense_variant	Plbd2	transcript	protein_coding	p.Ala16Val
chr6	34839401	G	A	missense_variant	Agbl3	transcript	protein_coding	p.Glu754Lys
chr6	64320122	G	A	missense_variant	Grid2	transcript	protein_coding	p.Val490Ile
chr6	88222887	G	A	missense_variant	Dnajb8	transcript	protein_coding	p.Gly135Asp
chr6	120731394	G	A	missense_variant	Cecr2	transcript	protein_coding	p.Arg119His
chr6	122009602	G	A	missense_variant	Mug2	transcript	protein_coding	p.Val149Ile
chr6	122009610	G	A	missense_variant	Mug2	transcript	protein_coding	p.Met151Ile
chr7	9097623	G	A	missense_variant	Vmn2r38	transcript	protein_coding	p.Ala48Val
chr7	23632941	G	A	missense_variant	Vmn1r171	transcript	protein_coding	p.Arg197His
chr7	26450788	G	A	missense_variant	Nlrp4a	transcript	protein_coding	p.Val607Ile
chr7	36770946	G	A	missense_variant	Tshz3	transcript	protein_coding	p.Asp787Asn
chr7	63919293	G	A	missense_variant	E030018B13Rik	transcript	protein_coding	p.Gly30Ser
chr7	106873777	G	A	missense_variant	Olfr705	transcript	protein_coding	p.Ala156Val
chr7	108066063	G	A	missense_variant	Olfr480	transcript	protein_coding	p.Ala245Val
chr7	108317581	G	A	missense_variant	Olfr491	transcript	protein_coding	p.Arg229His
chr7	112898562	G	A	missense_variant	Tead1	transcript	protein_coding	p.Asp405Asn
chr8	83997735	G	A	missense_variant	Samd1	transcript	protein_coding	p.Ala22Thr
chr8	105709763	G	A	missense_variant	4933405L10Rik	transcript	protein_coding	p.Gly197Glu
chr8	106885758	G	A	missense_variant	Chtf8	transcript	protein_coding	p.Ser183Phe
chr8	107555087	G	A	missense_variant	Wwp2	transcript	protein_coding	p.Glu742Lys
chr8	113637944	G	A	missense_variant	Mon1b	transcript	protein_coding	p.Val118Met
chr8	121128772	G	A	missense_variant	Foxl1	transcript	protein_coding	p.Glu271Lys
chr9	17030709	G	A	missense_variant	Gm5611	transcript	protein_coding	p.Gly210Glu
chr9	58033697	G	A	missense_variant	Ccdc33	transcript	protein_coding	p.Arg606Trp
chr9	76130366	G	A	missense_variant	Hmgcll1	transcript	protein_coding	p.Ala284Thr
chr9	86542459	G	A	missense_variant	Dopey1	transcript	nonsense_mediated_decay	p.Arg142Gln
chr9	94537706	G	A	missense_variant	1190002N15Rik	transcript	protein_coding	p.Ala57Val
chr9	106886942	G	A	missense_variant	Rbm15b	transcript	protein_coding	p.Ser9Phe
chr10	6789059	G	A	missense_variant	Oprm1	transcript	protein_coding	p.Ser62Asn
chr10	58223007	G	A	missense_variant	AW822073	transcript	protein_coding	p.Pro642Ser
chr10	58223810	G	A	missense_variant	AW822073	transcript	protein_coding	p.Ala374Val
chr10	84814685	G	A	missense_variant	Rfx4	transcript	protein_coding	p.Ala81Thr
chr10	129902341	G	A	missense_variant	Olfr815	transcript	protein_coding	p.Ala129Val
chr11	23486872	G	A	missense_variant	Usp34	transcript	protein_coding	p.Glu3271Lys
chr11	29139233	G	A	missense_variant	Pnpt1	transcript	protein_coding	p.Met292Ile
chr11	69406836	G	A	missense_variant	Kdm6b	transcript	protein_coding	p.Pro259Leu
chr11	77563672	G	A	missense_variant	Taok1	transcript	protein_coding	p.Leu275Phe
chr11	78291481	G	A	missense_variant	BC030499	transcript	protein_coding	p.Gly39Arg
chr11	87869936	G	A	missense_variant	Epx	transcript	protein_coding	p.Thr390Met
chr11	95511448	G	A	missense_variant	Nxph3	transcript	protein_coding	p.Pro47Ser
chr11	101320575	G	A	missense_variant	Psme3	transcript	protein_coding	p.Arg186Lys
chr12	4990907	G	A	missense_variant	Atad2b	transcript	protein_coding	p.Arg770Gln
chr12	51891404	G	A	missense_variant	Heatr5a	transcript	protein_coding	p.Ala1497Val
chr12	89260371	G	A	missense_variant	Nrxn3	transcript	nonsense_mediated_decay	p.Ala259Thr
chr13	11568551	G	A	missense_variant	Ryr2	transcript	protein_coding	p.Ala4739Val
chr13	17452500	G	A	missense_variant	Sugct	transcript	protein_coding	p.Ala256Val
chr13	42157473	G	A	missense_variant	Hivep1	transcript	protein_coding	p.Ser1063Asn
chr13	44848393	G	A	missense_variant	Jarid2	transcript	protein_coding	p.Asp99Asn
chr13	58392402	G	A	missense_variant	Hnrnpk	transcript	protein_coding	p.Ser390Phe
chr13	65296399	G	A	missense_variant	Zfp369	transcript	protein_coding	p.Gly452Asp
chr13	91564657	G	A	missense_variant	Ssbp2	transcript	protein_coding	p.Cys82Tyr
chr13	91884499	G	A	missense_variant	Rasgrf2	transcript	protein_coding	p.Ala566Val
chr13	92776945	G	A	missense_variant	Thbs4	transcript	protein_coding	p.Arg156Cys
chr14	43543686	G	A	missense_variant	Gm5799	transcript	protein_coding	p.Asp15Asn
chr14	68570141	G	A	missense_variant	Adamdec1	transcript	protein_coding	p.Leu357Phe
chr15	12592370	G	A	missense_variant	Pdzd2	transcript	protein_coding	p.Pro63Ser
chr15	66004749	G	A	missense_variant	Kcnq3	transcript	protein_coding	p.Thr515Ile
chr15	79648804	G	A	missense_variant	Fam227a	transcript	protein_coding	p.Ser51Phe
chr15	81448488	G	A	missense_variant	Xpnpep3	transcript	protein_coding	p.Ala409Thr
chr15	101477426	G	A	missense_variant	Krt86	transcript	protein_coding	p.Val401Ile
chr15	103897370	G	A	missense_variant	Spt1	transcript	protein_coding	p.Thr107Met
chr16	33646589	G	A	missense_variant	Slc12a8	transcript	protein_coding	p.Glu489Lys
chr16	36042443	G	A	missense_variant	Wdr5b	transcript	protein_coding	p.Ala311Thr
chr16	43662263	G	A	missense_variant	Tigit	transcript	protein_coding	p.Ala36Val
chr17	8961981	G	A	missense_variant	Pde10a	transcript	protein_coding	p.Arg467His
chr17	23401433	G	A	missense_variant	Vmn2r116	transcript	protein_coding	p.Val714Ile
chr17	23401515	G	A	missense_variant	Vmn2r116	transcript	protein_coding	p.Gly741Asp
chr17	23477456	G	A	missense_variant	Vmn2r117	transcript	protein_coding	p.His326Tyr
chr17	29138126	G	A	missense_variant	Rab44	transcript	protein_coding	p.Ala77Thr
chr17	32135456	G	A	missense_variant	Notch3	transcript	protein_coding	p.Pro1765Leu
chr17	46302670	G	A	missense_variant	Dlk2	transcript	protein_coding	p.Gly241Ser
chr17	52905021	G	A	missense_variant	Kcnh8	transcript	protein_coding	p.Ala616Thr
chr17	64636606	G	A	missense_variant	Man2a1	transcript	protein_coding	p.Ala219Thr
chr17	68841609	G	A	missense_variant	Tmem200c	transcript	protein_coding	p.Ala396Thr
chr18	25090624	G	A	missense_variant	Fhod3	transcript	protein_coding	p.Ser1009Asn
chr18	35978648	G	A	missense_variant	Psd2	transcript	protein_coding	p.Gly109Arg
chr18	37021463	G	A	missense_variant	Pcdha12	transcript	protein_coding	p.Ala412Thr
chr18	73791142	G	A	missense_variant	Me2	transcript	protein_coding	p.Ser333Leu
chr19	4001204	G	A	missense_variant	Nudt8	transcript	protein_coding	p.Gly68Asp
chr19	8064481	G	A	missense_variant	Slc22a28	transcript	protein_coding	p.Leu454Phe
chr19	13839077	G	A	missense_variant	Olfr1501	transcript	protein_coding	p.Ala32Val
chr19	42124953	G	A	missense_variant	Avpi1	transcript	protein_coding	p.Arg22Trp
chrX	56968379	G	A	missense_variant	Adgrg4	transcript	protein_coding	p.Ala65Thr
chrX	78126029	G	A	missense_variant	Gm5938	transcript	protein_coding	p.Ala29Thr
chrX	79350311	G	A	missense_variant	Gm7173	transcript	protein_coding	p.Thr2390Ile
chrX	79350318	G	A	missense_variant	Gm7173	transcript	protein_coding	p.Leu2388Phe
chrX	139749948	G	A	missense_variant&splice_region_variant	Tbc1d8b	transcript	protein_coding	p.Gly956Asp
chrX	140749630	G	A	missense_variant	Mid2	transcript	protein_coding	p.Ala358Thr
chrX	166367060	G	A	missense_variant	Gpm6b	transcript	nonsense_mediated_decay	p.Gly72Ser
chr1	24085430	C	T	missense_variant	Fam135a	transcript	protein_coding	p.Val20Met
chr1	85089537	C	T	missense_variant	A530032D15Rik	transcript	protein_coding	p.Arg196Lys
chr1	171896250	C	T	missense_variant	Gm10521	transcript	protein_coding	p.Leu43Phe
chr1	179783019	C	T	missense_variant	Ahctf1	transcript	protein_coding	p.Ala578Thr
chr2	6872573	C	T	missense_variant	Celf2	transcript	nonsense_mediated_decay	p.Gly9Arg
chr2	6872594	C	T	missense_variant	Celf2	transcript	nonsense_mediated_decay	p.Ala2Thr
chr2	49257670	C	T	missense_variant	Mbd5	transcript	protein_coding	p.Leu631Phe
chr2	59289220	C	T	missense_variant&splice_region_variant	Pkp4	transcript	protein_coding	p.Ser83Leu
chr2	60458446	C	T	missense_variant	Pla2r1	transcript	protein_coding	p.Arg614His
chr2	77074987	C	T	missense_variant	Ccdc141	transcript	protein_coding	p.Val372Ile
chr2	77074993	C	T	missense_variant	Ccdc141	transcript	protein_coding	p.Gly370Arg
chr2	82976190	C	T	missense_variant	Fsip2	transcript	protein_coding	p.Pro951Leu
chr2	86046904	C	T	missense_variant	Olfr1034	transcript	protein_coding	p.Arg141Cys
chr2	125166162	C	T	missense_variant	Slc12a1	transcript	protein_coding	p.Thr214Ile
chr2	126089512	C	T	missense_variant	Fgf7	transcript	protein_coding	p.Thr179Met
chr3	15963594	C	T	missense_variant	Gm5150	transcript	protein_coding	p.Cys171Tyr
chr3	103038704	C	T	missense_variant	Csde1	transcript	protein_coding	p.Pro5Ser
chr3	127820760	C	T	missense_variant&splice_region_variant	Ap1ar	transcript	protein_coding	p.Arg60Lys
chr3	152248364	C	T	missense_variant	Nexn	transcript	protein_coding	p.Gly165Glu
chr4	33031595	C	T	missense_variant	Ube2j1	transcript	protein_coding	p.Arg4Cys
chr4	93335173	C	T	missense_variant	Tusc1	transcript	protein_coding	p.Arg83His
chr4	126898425	C	T	missense_variant	Zmym4	transcript	protein_coding	p.Asp929Asn
chr4	129222298	C	T	missense_variant	C77080	transcript	protein_coding	p.Ala903Thr
chr4	147675574	C	T	missense_variant	Zfp534	transcript	protein_coding	p.Glu213Lys
chr4	149652640	C	T	missense_variant	Pik3cd	transcript	protein_coding	p.Asp900Asn
chr4	156223857	C	T	missense_variant&splice_region_variant	Plekhn1	transcript	protein_coding	p.Gly294Ser
chr5	15032826	C	T	missense_variant	Gm17019	transcript	protein_coding	p.Arg38Gln
chr5	90501551	C	T	missense_variant	Afp	transcript	protein_coding	p.Pro326Ser
chr5	132258942	C	T	missense_variant	Auts2	transcript	protein_coding	p.Met67Ile
chr6	55038135	C	T	missense_variant	Gars	transcript	protein_coding	p.Arg32Trp
chr6	116314023	C	T	missense_variant	Zfand4	transcript	protein_coding	p.Ala181Val
chr6	118667572	C	T	missense_variant	Cacna1c	transcript	protein_coding	p.Val1018Ile
chr6	132778077	C	T	missense_variant	Tas2r136	transcript	protein_coding	p.Ser29Asn
chr6	136708354	C	T	missense_variant	Gucy2c	transcript	protein_coding	p.Arg887Gln
chr7	6717173	C	T	missense_variant	Peg3	transcript	protein_coding	p.Gly44Ser
chr7	7247210	C	T	missense_variant	Vmn2r29	transcript	protein_coding	p.Gly40Glu
chr7	14226036	C	T	missense_variant	Sult2a6	transcript	protein_coding	p.Ala191Thr
chr7	28090153	C	T	missense_variant	Fcgbp	transcript	protein_coding	p.Leu715Phe
chr7	43466485	C	T	missense_variant	Vsig10l	transcript	protein_coding	p.Pro519Ser
chr7	49848502	C	T	missense_variant	Prmt3	transcript	protein_coding	p.Ala449Val
chr7	58740379	C	T	missense_variant	Atp10a	transcript	protein_coding	p.Arg217Cys
chr7	86756957	C	T	missense_variant	Folh1	transcript	protein_coding	p.Asp303Asn
chr7	108545010	C	T	missense_variant	Olfr503	transcript	protein_coding	p.Pro162Ser
chr7	114494490	C	T	missense_variant	Pde3b	transcript	protein_coding	p.Ser323Phe
chr7	127824271	C	T	missense_variant	Stx1b	transcript	protein_coding	p.Glu7Lys
chr8	3439628	C	T	missense_variant	Arhgef18	transcript	protein_coding	p.Ser320Phe
chr8	13595352	C	T	missense_variant	Rasa3	transcript	protein_coding	p.Glu196Lys
chr8	19691613	C	T	missense_variant	Gm6483	transcript	protein_coding	p.Pro55Ser
chr8	41293499	C	T	missense_variant	Pcm1	transcript	protein_coding	p.Thr1206Ile
chr8	102673925	C	T	missense_variant	Cdh11	transcript	protein_coding	p.Arg137Lys
chr8	111129652	C	T	missense_variant	Pdpr	transcript	protein_coding	p.Thr669Met
chr9	3028720	C	T	missense_variant	Gm10717	transcript	protein_coding	p.Leu225Phe
chr9	3030876	C	T	missense_variant	Gm10717	transcript	protein_coding	p.Pro179Leu
chr9	3030935	C	T	missense_variant	Gm10717	transcript	protein_coding	p.Arg122Cys
chr10	24281454	C	T	missense_variant	Moxd1	transcript	protein_coding	p.Thr328Ile
chr11	23284553	C	T	missense_variant	Xpo1	transcript	protein_coding	p.Leu464Phe
chr11	23343327	C	T	missense_variant	Usp34	transcript	protein_coding	p.Ser206Leu
chr11	56040871	C	T	missense_variant	Nmur2	transcript	protein_coding	p.Glu5Lys
chr11	68807275	C	T	missense_variant	Myh10	transcript	protein_coding	p.Arg1685Cys
chr11	77692999	C	T	missense_variant	Nufip2	transcript	protein_coding	p.Pro580Ser
chr11	84520304	C	T	missense_variant	Lhx1	transcript	protein_coding	p.Gly274Asp
chr11	91576642	C	T	missense_variant	Kif2b	transcript	protein_coding	p.Asp272Asn
chr11	91576756	C	T	missense_variant	Kif2b	transcript	protein_coding	p.Asp234Asn
chr12	32841038	C	T	missense_variant	Nampt	transcript	protein_coding	p.Ala286Val
chr12	40079641	C	T	missense_variant	Scin	transcript	protein_coding	p.Met384Ile
chr13	24756615	C	T	missense_variant	Gmnn	transcript	protein_coding	p.Asp84Asn
chr13	33334326	C	T	missense_variant	Serpinb9f	transcript	protein_coding	p.Leu270Phe
chr13	38210222	C	T	missense_variant	Snrnp48	transcript	protein_coding	p.Pro96Ser
chr13	38210223	C	T	missense_variant	Snrnp48	transcript	protein_coding	p.Pro96Leu
chr13	66431825	C	T	missense_variant	2410141K09Rik	transcript	protein_coding	p.Ala200Thr
chr13	69612954	C	T	missense_variant	Nsun2	transcript	protein_coding	p.Leu91Phe
chr14	4635370	C	T	missense_variant	Gm8159	transcript	protein_coding	p.Ala196Val
chr14	7549858	C	T	missense_variant	Gm3558	transcript	protein_coding	p.Gly181Arg
chr14	21686731	C	T	missense_variant	Dupd1	transcript	protein_coding	p.Arg101Gln
chr14	27438655	C	T	missense_variant	Fam208a	transcript	protein_coding	p.Leu125Phe
chr14	54737632	C	T	missense_variant	Slc7a8	transcript	protein_coding	p.Arg180Gln
chr14	56584164	C	T	missense_variant	Parp4	transcript	protein_coding	p.Thr2Ile
chr14	73164783	C	T	missense_variant	Rcbtb2	transcript	protein_coding	p.Ser150Leu
chr15	9740528	C	T	missense_variant	Spef2	transcript	protein_coding	p.Glu49Lys
chr15	25701697	C	T	missense_variant	Myo10	transcript	protein_coding	p.Arg86Cys
chr15	77637945	C	T	missense_variant	Apol11b	transcript	protein_coding	p.Glu51Lys
chr15	77967325	C	T	missense_variant	Eif3d	transcript	protein_coding	p.Arg95Gln
chr15	103156152	C	T	missense_variant	Smug1	transcript	protein_coding	p.Gly114Asp
chr16	10791892	C	T	missense_variant	Prm2	transcript	protein_coding	p.Arg36His
chr16	32755111	C	T	missense_variant	Muc4	transcript	protein_coding	p.Pro1662Ser
chr16	56687044	C	T	missense_variant	Abi3bp	transcript	protein_coding	p.Thr1075Met
chr17	15522903	C	T	missense_variant	Pdcd2	transcript	protein_coding	p.Gly220Glu
chr17	20268154	C	T	missense_variant	Vmn2r106	transcript	protein_coding	p.Gly661Glu
chr17	23291037	C	T	missense_variant	Vmn2r114	transcript	protein_coding	p.Gly823Glu
chr17	23477505	C	T	missense_variant	Vmn2r117	transcript	protein_coding	p.Met309Ile
chr17	26926261	C	T	missense_variant	Kifc5b	transcript	protein_coding	p.Ser647Phe
chr17	28991303	C	T	missense_variant	Stk38	transcript	protein_coding	p.Gly101Ser
chr17	32357901	C	T	missense_variant	Wiz	transcript	protein_coding	p.Ala550Thr
chr17	33199924	C	T	missense_variant	Olfr239	transcript	protein_coding	p.Pro288Leu
chr17	33663242	C	T	missense_variant	Hnrnpm	transcript	protein_coding	p.Arg253His
chr17	71725029	C	T	missense_variant	Fam179a	transcript	protein_coding	p.Ala901Val
chr17	71749905	C	T	missense_variant	BC027072	transcript	protein_coding	p.Ala926Thr
chrX	26028764	C	T	missense_variant	Gm5168	transcript	protein_coding	p.Glu170Lys
chrX	41838184	C	T	missense_variant	Thoc2	transcript	protein_coding	p.Glu618Lys
chrX	42229139	C	T	missense_variant	Stag2	transcript	protein_coding	p.Leu345Phe
chrX	79332806	C	T	missense_variant	Gm7173	transcript	protein_coding	p.Gly2492Arg
chrX	79445592	C	T	missense_variant	Gm7173	transcript	protein_coding	p.Val1266Ile
chrX	107678576	C	T	missense_variant	Tbx22	transcript	nonsense_mediated_decay	p.Ser81Leu
chrX	112243635	C	T	missense_variant	4933403O08Rik	transcript	protein_coding	p.Ser366Phe
chrX	112384563	C	T	missense_variant	Satl1	transcript	protein_coding	p.Glu711Lys
chrX	113139409	C	T	missense_variant	Chm	transcript	protein_coding	p.Glu81Lys
chrX	124135734	C	T	missense_variant	Vmn2r121	transcript	protein_coding	p.Arg33Lys
chrX	135844282	C	T	missense_variant	Gprasp2	transcript	protein_coding	p.Pro797Ser
chrX	135844295	C	T	missense_variant	Gprasp2	transcript	protein_coding	p.Ala801Val
chrX	135844300	C	T	missense_variant	Gprasp2	transcript	protein_coding	p.His803Tyr
chrX	149818132	C	T	missense_variant	Gm15097	transcript	protein_coding	p.Ser396Phe
chrX	153008222	C	T	missense_variant	Usp51	transcript	protein_coding	p.Pro271Ser
chrX	160928469	C	T	missense_variant	Cdkl5	transcript	protein_coding	p.Gly7Asp
